# Supplementary material for: Whole-genome sequencing and comparative genomics reveal the potential pathogenic mechanism of Neoscytalidium dimidiatum on pitaya
Source: Microbiol Spectr. 2023 Nov 21;11(6):e02733-23. doi: 10.1128/spectrum.02733-23 (PMC10714984; doi:10.1128/spectrum.02733-23)
Supplement: Table S1 — Genome assembly result statistics. [file spectrum.02733-23-s0002.xlsx]

## Sheet: Sheet1
Table S1. Genome assembly result statistics
Scaffold Length (bp)	Scaffold Number	Scaffold N50 (bp)	Scaffold N90 (bp)	Scaffold Max (bp)	Contig Length (bp)	Contig Number	Contig N50 (bp)	Contig N90 (bp)	Contig Max (bp)	GC content (%)	Gap length (bp)
43759583	40	3925773	2640097	4873947	43756783	68	1968862	380000	4202578	53.74	2800
