# Supplementary material for: Whole-genome sequencing and comparative genomics reveal the potential pathogenic mechanism of Neoscytalidium dimidiatum on pitaya
Source: Microbiol Spectr. 2023 Nov 21;11(6):e02733-23. doi: 10.1128/spectrum.02733-23 (PMC10714984; doi:10.1128/spectrum.02733-23)
Supplement: Table S2 — Next-generation sequencing data return rate. [file spectrum.02733-23-s0003.xlsx]

## Sheet: Sheet1
Table S2. Next -generation sequencing data return rate and BUSCO evaluation statistics
Library	Mapped(%)	Properly mapped(%)	Coverage(%)	Depth(X)
350bp	96.69	93.39	99.72	248.75
Complete BUSCOs(C)	Complete and single-copy BUSCOs(S)	Complete and duplicated BUSCOs(D)	Fragmented BUSCOs(F)	Missing BUSCOs(M)	Total Lineage BUSCOs
283 (97.59%)	280 (96.55%)	3 (1.03%)	2 (0.69%)	5 (1.72%)	290
