# Supplementary material for: Whole-genome sequencing and comparative genomics reveal the potential pathogenic mechanism of Neoscytalidium dimidiatum on pitaya
Source: Microbiol Spectr. 2023 Nov 21;11(6):e02733-23. doi: 10.1128/spectrum.02733-23 (PMC10714984; doi:10.1128/spectrum.02733-23)
Supplement: Table S3 — Statistics of gene annotation in the N. dimidiatum genome. [file spectrum.02733-23-s0004.xlsx]

## Sheet: Sheet1
Table S3. The statistics of gene annotation in N.dimidiatumgenome.
Method	Software	Species	Gene number
Ab initio based	Augustus		10379
	Genscan		10226
	GeneID		16695
	GlimmerHMM		11740
	SNAP		12236
RNA-seq based	PASA		18698
	TransDecoder		26513
Homology based	GeMoMa	Macrophomina phaseolina	11456
		Neofusicoccum parvum	9880
		Lasiodiplodia theobromae	11115
Integration	EVM		12349
