# Supplementary material for: Whole-genome sequencing and comparative genomics reveal the potential pathogenic mechanism of Neoscytalidium dimidiatum on pitaya
Source: Microbiol Spectr. 2023 Nov 21;11(6):e02733-23. doi: 10.1128/spectrum.02733-23 (PMC10714984; doi:10.1128/spectrum.02733-23)
Supplement: Table S4 — Statistics of the repeats in the N. dimidiatum genome. [file spectrum.02733-23-s0005.xlsx]

## Sheet: Sheet1
Table S4. The statistics of the repeats in N.dimidiatum genome.
Type	Repbase TEs
	Length (bp)	% in genome
ClassI	1757616	4.02
ClassI/DIRS	361037	0.83
ClassI/LINE	538424	1.23
ClassI/LTR	1801	0
ClassI/LTR/Copia	140532	0.32
ClassI/LTR/Gypsy	824744	1.88
ClassI/PLE|LARD	587	0
ClassI/SINE	939	0
ClassII	18010	0.04
ClassII/Crypton	61	0
ClassII/MITE	10314	0.02
ClassII/TIR	6749	0.02
ClassII/Unknown	1048	0
Unknown	221434	0.51
Total	1993794	4.56
