# Supplementary material for: Whole-genome sequencing and comparative genomics reveal the potential pathogenic mechanism of Neoscytalidium dimidiatum on pitaya
Source: Microbiol Spectr. 2023 Nov 21;11(6):e02733-23. doi: 10.1128/spectrum.02733-23 (PMC10714984; doi:10.1128/spectrum.02733-23)
Supplement: Table S5 — Statistics for functional annotation. [file spectrum.02733-23-s0006.xlsx]

## Sheet: Sheet1
Table S5. The statistics for functional annotation.
Functional database	Number of genes annotated
GO_Annotation	4547
KEGG_Annotation	3442
KOG_Annotation	6151
Pfam_Annotation	8921
Swissprot_Annotation	7351
TrEMBL_Annotation	11899
nr_Annotation	11893
All_Annotated	11914
