# Supplementary material for: Whole-genome sequencing and comparative genomics reveal the potential pathogenic mechanism of Neoscytalidium dimidiatum on pitaya
Source: Microbiol Spectr. 2023 Nov 21;11(6):e02733-23. doi: 10.1128/spectrum.02733-23 (PMC10714984; doi:10.1128/spectrum.02733-23)
Supplement: Table S6 — Functional enrichment of the 487 unique genes in N. dimidiatum. [file spectrum.02733-23-s0007.xlsx]

## Sheet: Sheet1
Table S6. Functional enrichment of the 487 unique genes in N.dimidiatum.
#	GO ID	Description	out (16)	All (3707)	pvalue	p.adjust
1	GO:0001071	nucleic acid binding transcription factor activity	2	30	0.00708189	0.155802
2	GO:0003700	transcription factor activity, sequence-specific DNA binding	2	30	0.00708189	0.155802
3	GO:0016491	oxidoreductase activity	7	803	0.0396232	0.471876
4	GO:0008762	UDP-N-acetylmuramate dehydrogenase activity	1	13	0.0547661	0.471876
5	GO:0004601	peroxidase activity	1	15	0.0629378	0.471876
6	GO:0003824	catalytic activity	15	2807	0.0711879	0.471876
7	GO:0016684	oxidoreductase activity, acting on peroxide as acceptor	1	18	0.0750712	0.471876
8	GO:0016209	antioxidant activity	1	23	0.0949667	0.522317
9	GO:0043565	sequence-specific DNA binding	1	29	0.118312	0.574185
10	GO:0016614	oxidoreductase activity, acting on CH-OH group of donors	2	147	0.130497	0.574185
11	GO:0004518	nuclease activity	1	38	0.152273	0.609092
12	GO:0051213	dioxygenase activity	1	56	0.216549	0.724218
13	GO:0050660	flavin adenine dinucleotide binding	1	59	0.226807	0.724218
14	GO:0020037	heme binding	1	67	0.253549	0.724218
15	GO:0046906	tetrapyrrole binding	1	69	0.260098	0.724218
16	GO:0009055	electron carrier activity	1	70	0.263352	0.724218
17	GO:0016705	oxidoreductase activity, acting on paired donors, with incorporation or reduction of molecular oxygen	1	80	0.295163	0.744217
18	GO:0005506	iron ion binding	1	83	0.304453	0.744217
19	GO:0016772	transferase activity, transferring phosphorus-containing groups	2	268	0.32378	0.749807
20	GO:0016616	oxidoreductase activity, acting on the CH-OH group of donors, NAD or NADP as acceptor	1	97	0.346305	0.761871
21	GO:0046872	metal ion binding	3	520	0.393892	0.770804
22	GO:0016887	ATPase activity	1	115	0.396651	0.770804
23	GO:0043169	cation binding	3	528	0.403903	0.770804
24	GO:0003677	DNA binding	1	124	0.420438	0.770804
25	GO:0016788	hydrolase activity, acting on ester bonds	1	145	0.472567	0.831334
26	GO:0050662	coenzyme binding	1	153	0.491243	0.831334
27	GO:0048037	cofactor binding	1	205	0.598328	0.871362
28	GO:0017111	nucleoside-triphosphatase activity	1	222	0.628478	0.871362
29	GO:0016462	pyrophosphatase activity	1	227	0.636933	0.871362
30	GO:0016818	hydrolase activity, acting on acid anhydrides, in phosphorus-containing anhydrides	1	229	0.640264	0.871362
31	GO:0016817	hydrolase activity, acting on acid anhydrides	1	232	0.645208	0.871362
32	GO:0046914	transition metal ion binding	1	232	0.645208	0.871362
33	GO:1901363	heterocyclic compound binding	4	1009	0.671576	0.871362
34	GO:0097159	organic cyclic compound binding	4	1011	0.673325	0.871362
35	GO:0000166	nucleotide binding	2	618	0.773602	0.887436
36	GO:1901265	nucleoside phosphate binding	2	618	0.773602	0.887436
37	GO:0016787	hydrolase activity	3	902	0.786303	0.887436
38	GO:0036094	small molecule binding	2	637	0.789121	0.887436
39	GO:0003676	nucleic acid binding	1	360	0.805637	0.887436
40	GO:0016740	transferase activity	2	660	0.80676	0.887436
41	GO:0043167	ion binding	3	1002	0.849422	0.911575
42	GO:0043168	anion binding	1	523	0.912725	0.935695
43	GO:0005488	binding	5	1666	0.91443	0.935695
44	GO:0003674	molecular_function	16	3707	1	1
