# Supplementary material for: Whole-genome sequencing and comparative genomics reveal the potential pathogenic mechanism of Neoscytalidium dimidiatum on pitaya
Source: Microbiol Spectr. 2023 Nov 21;11(6):e02733-23. doi: 10.1128/spectrum.02733-23 (PMC10714984; doi:10.1128/spectrum.02733-23)
Supplement: Table S7 — Nr database for functional annotation of 209 proteins of N. dimidiatum. [file spectrum.02733-23-s0008.xlsx]

## Sheet: Sheet1
Table S7. Nr database for functional annotation of 209 proteins of N.dimidiatum.
#	Description	Number of genes annotated
1	Uncharacterized protein	163
2	succinate-semialdehyde dehydrogenase	2
3	Alcohol dehydrogenase	1
4	aminoacylase 1-like protein 2	1
5	ankyrin repeat-containing protein	3
6	Chromo domain/shadow	2
7	Cytochrome P450	4
8	Ddr48p	1
9	Endonuclease His-metal-binding finger	1
10	endoribonuclease L-PSP	1
11	FAD-binding	1
12	Glycoside hydrolase	1
13	Heterokaryon incompatibility protein	1
14	Homeodomain-related protein	1
15	isopropanol dehydrogenase	1
16	LAGLIDADG endonuclease	1
17	Levodione reductase-like protein	1
18	Major facilitator superfamily domain general substrate transporter	1
19	Methyltransferase type 11	1
20	monoxygenase	1
21	Necrosis inducing	1
22	O-methyltransferase family	1
23	Oxidoreductase FAD/NAD(P)-binding protein	1
24	Putative ABC transporter protein	1
25	putative at hook motif protein	1
26	putative btb poz domain protein	1
27	putative general amino acid permease protein	1
28	putative NADP-dependent mannitol dehydrogenase	1
29	putative short-chain dehydrogenase reductase sdr protein	2
30	putative zz type zinc finger domain-containing protein	1
31	Ribosomal protein L15 conserved site	1
32	RNA polymerase Rpb1 C-terminal repeat domain-containing protein	1
33	thioesterase domain containing protein	1
34	transcription factor Cmr1	1
35	transcription factor PAP1	1
36	Ureohydrolase	1
37	Zinc finger C2H2-type protein	2
38	ZYRO0G13222p	1
