# Supplementary material for: Whole-genome sequencing and comparative genomics reveal the potential pathogenic mechanism of Neoscytalidium dimidiatum on pitaya
Source: Microbiol Spectr. 2023 Nov 21;11(6):e02733-23. doi: 10.1128/spectrum.02733-23 (PMC10714984; doi:10.1128/spectrum.02733-23)
Supplement: Table S8 — Annotation of putative back-bone genes of secondary metabolisms. [file spectrum.02733-23-s0009.xlsx]

## Sheet: Sheet1
Table S8. Annotation of putative back-bone genes of secondary metabolisms
Gene ID	Protein name
EVM0009511.1	L-aminoadipate-semialdehyde dehydrogenase large subunit
EVM0008332.1	Abhydrolase domain-containing protein
EVM0007866.1	Cyanide hydratase
EVM0003341.1	Drug resistance protein
EVM0007752.1	Polyketide synthase-nonribosomal peptide synthetase
EVM0011178.1	Serine/threonine-protein kinase srk1
EVM0000767.1	Uncharacterized oxidoreductase
EVM0001487.1	Uncharacterized transporter
EVM0009878.1	Conidial yellow pigment biosynthesis polyketide synthase
EVM0004354.1	Nonribosomal peptide synthetase
EVM0002586.1	Lovastatin diketide synthase
EVM0011608.1	Bifunctional solanapyrone synthase
EVM0006212.1	Probable transporter MCH4
EVM0002856.1	Uncharacterized transporter
EVM0002051.1	MAP kinase kinase PBS2
EVM0000916.1	2-isopropylmalate synthase
EVM0011356.1	Sorbose reductase
EVM0001336.1	Geranylgeranyl diphosphate synthase
EVM0004925.1	Lovastatin diketide synthase
EVM0003203.1	Bifunctional solanapyrone synthase
EVM0007836.1	Probable sterigmatocystin biosynthesis P450 monooxygenase
EVM0000854.1	Cytochrome P450
EVM0002633.1	Carboxymuconolactone decarboxylase family
EVM0000070.1	Nonribosomal peptide synthetase 5 GN=NRPS5 OS=Neosartorya fumigata
EVM0004671.1	6-hydroxytryprostatin B O-methyltransferase
EVM0011584.1	Probable sterigmatocystin biosynthesis P450 monooxygenase
EVM0010465.1	Riboflavin transporter MCH5
EVM0009369.1	Glycosyl transferase family 2
EVM0003600.1	Dolichyl-phosphate beta-glucosyltransferase
EVM0012168.1	Alpha amylase, catalytic domain
EVM0010053.1	Conidial yellow pigment biosynthesis polyketide synthase
EVM0004876.1	Putative acyl-coenzyme A synthetase
EVM0004065.1	Cytochrome P450 61
EVM0011708.1	ABC transporter
EVM0000239.1	Putative sterigmatocystin biosynthesis polyketide synthase
EVM0008734.1	Lovastatin diketide synthase LovF
EVM0000374.1	Putative HC-toxin efflux carrier TOXA
EVM0005600.1	Zinc-binding alcohol dehydrogenase domain-containing protein
EVM0011539.1	Lovastatin diketide synthase LovF
EVM0003318.1	AB hydrolase superfamily protein
EVM0009542.1	Nonribosomal peptide synthetase 2
EVM0004198.1	Leptomycin B resistance protein
EVM0009865.1	Thiamine pathway transporter THI73
EVM0003778.1	short chain dehydrogenase
EVM0002066.1	Lovastatin diketide synthase
EVM0001006.1	Lactose permease
EVM0003118.1	Lactose permease
EVM0006898.1	Lovastatin diketide synthase
EVM0004905.1	Sexual differentiation process protein isp7
EVM0005355.1	Versicolorin B desaturase
EVM0011674.1	Uncharacterized oxidoreductase
EVM0007506.1	Long-chain-fatty-acid--CoA ligase
EVM0003000.1	Alcohol dehydrogenase superfamily zinc-containing
EVM0001209.1	Brefeldin A resistance protein
EVM0005086.1	Probable squalene synthase
EVM0004800.1	Probable high-affinity hexose transporter ght7
EVM0000550.1	Nonribosomal peptide synthetase 4
EVM0005290.1	3-hydroxyisobutyryl-CoA hydrolase, mitochondrial (Precursor)
EVM0010219.1	Putative lysine N-acyltransferase
EVM0009233.1	Leptomycin B resistance protein
EVM0004831.1	Siderophore iron transporter mirB
EVM0011595.1	Mitochondrial 2-methylisocitrate lyase
EVM0006498.1	Tryprostatin B 6-hydroxylase
EVM0011040.1	Probable S-adenosylmethionine-dependent methyltransferase
EVM0010839.1	Conidial yellow pigment biosynthesis polyketide synthase
EVM0002861.1	Geranylgeranyl pyrophosphate synthase
EVM0003907.1	Trichodiene oxygenase
EVM0001711.1	(3R)-3-hydroxyacyl-CoA dehydrogenase
EVM0004204.1	Demethylsterigmatocystin 6-O-methyltransferase
EVM0004194.1	6-methylsalicylic acid synthase
EVM0004289.1	Fumitremorgin C synthase
EVM0007509.1	Phosphotransferase enzyme family
EVM0003294.1	Fumitremorgin C synthase
EVM0007375.1	Uncharacterized hydrolase
EVM0010162.1	L-aminoadipate-semialdehyde dehydrogenase large subunit
EVM0007070.1	Phytoene synthase
EVM0002767.1	Phytoene desaturase
EVM0010255.1	Nonribosomal peptide synthetase 12
EVM0007693.1	Leptomycin B resistance protein pmd1
EVM0000277.1	Lipase 1 (Precursor)
EVM0005907.1	Cysteine synthase 1
EVM0005791.1	Zinc-type alcohol dehydrogenase-like protein
EVM0012332.1	Presilphiperfolan-8-beta-ol synthase
EVM0004789.1	Uncharacterized transporter
EVM0004572.1	L-aminoadipate-semialdehyde dehydrogenase large subunit
EVM0005095.1	Uncharacterized amino-acid permease
EVM0012098.1	Probable NAD(P)H-dependent D-xylose reductase
EVM0005234.1	Presilphiperfolan-8-beta-ol synthase
EVM0001329.1	D-amino-acid oxidase
EVM0009417.1	Conidial yellow pigment biosynthesis polyketide synthase
EVM0001595.1	Bifunctional solanapyrone synthase
EVM0001668.1	Putative sterigmatocystin biosynthesis dehydrogenase
EVM0007066.1	Sterigmatocystin 8-O-methyltransferase
EVM0000011.1	Zinc-binding alcohol dehydrogenase domain-containing protein
EVM0000114.1	Versicolorin reductase
EVM0009912.1	Bifunctional solanapyrone synthase
EVM0009741.1	L-aminoadipate-semialdehyde dehydrogenase large subunit
EVM0008069.1	Putative 2-hydroxyacid dehydrogenase
EVM0008899.1	Bifunctional solanapyrone synthase
EVM0008206.1	Isocitrate lyase
EVM0005361.1	Nonribosomal peptide synthetase 7
EVM0001362.1	NADPH quinone oxidoreductase
EVM0002634.1	Probable transporter
EVM0005166.1	Pisatin demethylase
EVM0008296.1	Uncharacterized transporter
EVM0011303.2	putative mitochondrial enoyl reductase protein
EVM0006334.1	Glutathione S-transferase, C-terminal domain
EVM0002004.1	Lovastatin diketide synthase LovF
EVM0011888.1	Cytochrome P450 52A12
EVM0010863.1	MFS antiporter
EVM0009994.1	Alpha/beta hydrolase family
EVM0010760.1	L-aminoadipate-semialdehyde dehydrogenase large subunit
EVM0010583.1	Uncharacterized oxidoreductase
EVM0008292.1	Alcohol dehydrogenase 1
EVM0008531.1	L-aminoadipate-semialdehyde dehydrogenase
EVM0006313.2	Trichodiene oxygenase
EVM0002868.2	Putative acyl-coenzyme A synthetase
EVM0000628.1	Serine/threonine-protein kinase atg1
EVM0004493.1	L-aminoadipate-semialdehyde dehydrogenase
EVM0010816.1	General amino acid permease AGP2
EVM0005604.1	Siderophore iron transporter
EVM0003186.1	Putative 2-hydroxyacid dehydrogenase
EVM0008562.1	Nonribosomal peptide synthetase 8
EVM0011339.1	3-oxoacyl-[acyl-carrier-protein] synthase
EVM0005897.1	ATP-binding cassette transporter abc2
EVM0009076.1	Putative acyl-coenzyme A synthetase
EVM0007449.1	Thioesterase domain
EVM0008153.1	Lovastatin diketide synthase LovF
EVM0005152.1	UPF0676 protein
EVM0008580.1	Isotrichodermin C-15 hydroxylase
EVM0003851.1	Probable sterigmatocystin biosynthesis P450 monooxygenase
EVM0004294.1	L-aminoadipate-semialdehyde dehydrogenase large subunit
EVM0007656.1	Aldehyde reductase 1
EVM0003285.1	Uncharacterized transporter
EVM0001993.1	Conidial yellow pigment biosynthesis polyketide synthase
EVM0003311.1	Pisatin demethylase
EVM0003002.1	Demethylsterigmatocystin 6-O-methyltransferase
EVM0003557.1	Pisatin demethylase
EVM0001608.1	Demethylsterigmatocystin 6-O-methyltransferase
EVM0009524.1	Uncharacterized oxidoreductase
EVM0001348.1	Uncharacterized oxidoreductase
EVM0011038.1	6-methylsalicylic acid synthase
EVM0004666.1	Epoxide hydrolase N terminus
EVM0009067.1	Alcohol dehydrogenase 2
EVM0009161.1	Beta-lactamase
EVM0003957.1	Zinc-type alcohol dehydrogenase-like protein
EVM0000507.1	Geranylgeranyl pyrophosphate synthase
EVM0000473.1	Nonribosomal peptide synthetase 8
EVM0011668.1	Lovastatin diketide synthase LovF
EVM0005226.1	Nonribosomal peptide synthetase 12
EVM0001583.1	Isotrichodermin C-15 hydroxylase
EVM0001763.1	Probable asparagine synthetase
EVM0011386.1	AB hydrolase superfamily protein
EVM0009079.1	Conidial yellow pigment biosynthesis polyketide synthase
EVM0009581.1	L-aminoadipate-semialdehyde dehydrogenase large subunit
EVM0011974.1	Uncharacterized MFS-type transporter
EVM0003811.1	Uncharacterized acyltransferase
EVM0000572.1	Sterigmatocystin 8-O-methyltransferase (Precursor)
EVM0000794.1	Phenol 2-monooxygenase
EVM0009274.1	L-aminoadipate-semialdehyde dehydrogenase large subunit
EVM0009795.1	Nonribosomal peptide synthetase
EVM0002340.1	NADPH quinone oxidoreductase
EVM0006657.1	putative mitochondrial enoyl reductase protein
EVM0009339.1	Pisatin demethylase
EVM0004979.1	Putative HC-toxin efflux carrier TOXA
EVM0011789.1	Sugar transporter STL1
EVM0004229.1	Versicolorin B desaturase
EVM0005655.1	Lovastatin diketide synthase
EVM0001857.1	Uncharacterized transporter
EVM0007143.1	AMP-binding enzyme
EVM0002075.1	Cell division control protein 15
EVM0002409.1	Homocitrate synthase, mitochondrial (Precursor)
EVM0011958.1	Putative peroxisomal-coenzyme A synthetase
EVM0004540.1	SAM50-like protein SPAC17C9.06
EVM0008941.1	Acyl-coenzyme A oxidase 5
EVM0009261.1	Pyruvate carboxylase
EVM0007740.1	Cyanide hydratase
EVM0006895.1	Trichodiene synthase
EVM0003817.1	Oligomycin resistance ATP-dependent permease
EVM0004179.1	Uncharacterized MFS-type transporter
EVM0009784.1	Nonribosomal peptide synthetase
EVM0011198.1	Putative peroxisomal-coenzyme A synthetase
EVM0008168.1	Putative lysine N-acyltransferase
EVM0010181.1	Apoptosis-inducing factor 1
EVM0012305.1	L-aminoadipate-semialdehyde dehydrogenase
EVM0001037.1	Histidine protein kinase NIK1
EVM0009779.1	Lovastatin diketide synthase
EVM0003555.1	Lovastatin diketide synthase
EVM0004585.1	Alpha/beta hydrolase family
EVM0003663.1	Nonribosomal peptide synthetase 14
EVM0002038.1	Alpha/beta hydrolase family
EVM0004625.1	Elongation factor 1-gamma
EVM0002559.1	Uncharacterized transporter
EVM0003074.1	Potassium-activated aldehyde dehydrogenase, mitochondrial
EVM0005013.1	Benzoate 4-monooxygenase
EVM0009794.1	Bifunctional solanapyrone synthase
EVM0003806.1	Presilphiperfolan-8-beta-ol synthase
EVM0001591.1	Lovastatin diketide synthase LovF
EVM0005701.1	UPF0676 protein C1494.01
EVM0005827.1	Uncharacterized transporter
EVM0009958.1	Probable transporter MCH4
EVM0003111.1	Acetamidase
EVM0011660.1	Uncharacterized transporter
EVM0010324.1	Benzoate 4-monooxygenase
EVM0011805.1	Uncharacterized hydrolase
EVM0011618.1	Putative HC-toxin efflux carrier TOXA
EVM0009735.1	Phosphopantetheine attachment site
EVM0003748.1	Male sterility protein
EVM0007638.1	Very long-chain fatty acid transport protein
EVM0002178.1	Mitochondrial peroxiredoxin PRX1
EVM0012120.1	Nonribosomal peptide synthetase 4
EVM0009787.1	Lovastatin diketide synthase
EVM0003132.1	Acetyltransferase (GNAT) domain
EVM0007445.1	Isopenicillin N epimerase component
EVM0007231.1	Benzoate 4-monooxygenase
EVM0011534.1	Putative lysine N-acyltransferase
EVM0009228.1	3-hydroxyisobutyryl-CoA hydrolase, mitochondrial (Precursor)
EVM0009095.1	ATP-dependent RNA helicase chl1
EVM0009154.1	Leptomycin B resistance protein pmd1
EVM0009228.1	3-hydroxyisobutyryl-CoA hydrolase, mitochondrial (Precursor)
EVM0004034.1	Siderophore iron transporter mirB
EVM0007904.1	Putative lysine N-acyltransferase
EVM0003782.1	Cycloheximide resistance protein
EVM0009787.1	Lovastatin diketide synthase LovF
EVM0009549.1	5&apos;-hydroxyaverantin dehydrogenase
EVM0000322.1	Aristolochene synthase
EVM0002124.1	Farnesyl pyrophosphate synthase
