# Supplementary material for: Whole-genome sequencing and comparative genomics reveal the potential pathogenic mechanism of Neoscytalidium dimidiatum on pitaya
Source: Microbiol Spectr. 2023 Nov 21;11(6):e02733-23. doi: 10.1128/spectrum.02733-23 (PMC10714984; doi:10.1128/spectrum.02733-23)
Supplement: Table S9 — Primer sequences used for this study. [file spectrum.02733-23-s0010.xlsx]

## Sheet: Sheet1
Table S9. Primer sequences were used for this study
Usage	Primer name	Primer sequence
qRT-PCR	4005-F	TTTACCAACTTTCCCACCAACC
	4005-R	CCTGAAGGCCCTTCTTCATCT
	8162-F	CGAGCCTCTGCTTCACATTG
	8162-R	CTCACATAAGTCTGGCCTTTGC
	7052-F	CCAATGTCTTACCCGCTTCTT
	7052-R	TACGGCGTCTTTGTCTCCAC
	11286-F	GCCAGACCTGCGTCCAAAT
	11286-R	CGTAGTATGCGAGGCTTTCAG
	7915-F	ACATCGGACACGAACTCTTACG
	7915-R	TCCACTGCGAGCAGTCTACCT
	3743-F	GCGTTCGAGCCATTCAGTTT
	3743-R	CAGTGGTTGTCCGTCCGTTC
	0933-F	GCAATGCAATCTGCACAACA
	0933-R	GATGCCAATATGGACCAAAATC
	0891-F	GACCGCTGACGGCAAAAT
	0891-R	CGCCAGAGTAGAGGCCAAAT
	6213-F	GAACGTCTGGTGGTCTGCTG
	6213-R	AACACCGTTGTGCTGGATGA
Cloning of sequences	PGR4005F	tcagcaccagctagcatcgatATGCTTTTCAACACTGCCATCTC
	PGR4005R	tcaagcttatcggcggtcgacTTAAATCCAAGCCTTCTCGAGG
	PGR8162F	tcagcaccagctagcatcgatATGATTTGTAAAGCCGCCGTG
	PGR8162R	tcaagcttatcggcggtcgacTCAGATCCAAGCCTTCTCAAGG
	PGR7052F	tcagcaccagctagcatcgatATGCAGCTCTCAACCATCTTCG
	PGR7052R	tcaagcttatcggcggtcgacTCACGGGCAATCGTCCAC
	PGR11286F	tcagcaccagctagcatcgatATGCTGAAGGCAATCAACAAGA
	PGR11286R	tcaagcttatcggcggtcgacCTAGGCGTTGGAGTACTGACACC
	PGR7915F	tcagcaccagctagcatcgatATGCTTGGAAAGTCTCTCGTTTACA
	PGR7915R	tcaagcttatcggcggtcgacCTAAGCGGAGAAGACCCACGC
	PGR3743F	tcagcaccagctagcatcgatATGGGGGCGGGCACTGAG
	PGR3743R	tcaagcttatcggcggtcgacTCAGACTTTGTTCTCCACAGCCC
	PGR0933F	tcagcaccagctagcatcgatATGAAGTCTTCACTTTTCCATTTCG
	PGR0933R	tcaagcttatcggcggtcgacTCATGCTATGCTTCCATCCGA
	PGR0891F	tcagcaccagctagcatcgatATGCTTGCGAAACAGACGCC
	PGR0891R	tcaagcttatcggcggtcgacTCAGATCAAGAACGTAAAGATTCGTC
	PGR6213F	tcagcaccagctagcatcgatATGCGCTTCAGCACTCTGG
	PGR6213F	tcaagcttatcggcggtcgacCTAATTTTCACCGCCCCCA
	PGR-INF1-F	tcagcaccagctagcatcgatATGAACTTTCGTGCTCTGTTCGC
	PGR-INF1-R	ttccagtgatacgacctcgagTCATAGCGACGCACACGTAGA
	PGR-BAX-F	tcagcaccagctagcatcgatATGGACGGGTCCGGGGAG
	PGR-BAX-R	tcaagcttatcggcggtcgacTCAGCCCATCTTCTTCCAGATG
	0933-R	GATGCCAATATGGACCAAAATC
	0891-F	GACCGCTGACGGCAAAAT
	0891-R	CGCCAGAGTAGAGGCCAAAT
	6213-F	GAACGTCTGGTGGTCTGCTG
	6213-R	AACACCGTTGTGCTGGATGA
